# Supplementary material for: Current Role of Immunotherapy in Gastric, Esophageal and Gastro-Esophageal Junction Cancers—A Report from the Western Canadian Gastrointestinal Cancer Consensus Conference
Source: Curr Oncol. 2022 Apr 29;29(5):3160–70. doi: 10.3390/curroncol29050257 (PMC9139288; doi:10.3390/curroncol29050257)
Supplement: Supplementary file 1 [file curroncol-29-00257-s001.zip]

Archive with 1 entries (1 files):
- curroncol-1641568-supplementary.pdf
